# Supplementary material for: Sero-prevalence and risk factors for hepatitis E virus infection among pregnant women in the Cape Coast Metropolis, Ghana
Source: PLoS One. 2018 Jan 25;13(1):e0191685. doi: 10.1371/journal.pone.0191685 (PMC5784989; doi:10.1371/journal.pone.0191685)
Supplement: S1 Dataset — (XLSX) [file pone.0191685.s001.xlsx]

## Sheet: All women data
study code	age	occupation	religion	maritalstatus	residence	edu	drinkingwater	totalpreg	stillbirths	abortions	nochildren	hivstatus	transfusion	heardhev	gestation	juandice	IgG	IgM
1	21	5	1	2	1	3	2	0			0	2	2	2	37	2	0	0
2	24	1	1	1	2	3	1	1	0	0	1	2	2	1	28	2	0	0
3	24	1	1	3	3	3	1	3	1	0	1	3	1	2		2	0	0
4	30	1	1	3	3	5	2	0			0	2	2	2	12	2	0	1
5	40	1	1	2	3	2	2	4	0	0	4	2	2	1	28	2	0	0
6	31	1	2	2	3	3	1	3	0	0	3	2	2	2	16	2	0	0
7	19	1	1	3	2	2	2	3	0	0	2	3	2	2		2	0	0
8	25	1	1	3	2	2	1	5	0	0	4	2	2	2	28	2	0	0
9	33	5	1	2	1	6	2	2	1	1	2	2	2	2	18	2	0	0
10	27	1	1	3	1	3	2	3	0	0	2	3	1	2	16	2	0	0
11	31	1	2	2	3	3	1	3	0	0	3	2	2	2	20	2	0	0
12	27	1	1	1	3	3	1	0			0	3	2	2	9	2	0	0
13	26	1	1	2	3	2	1	2	1	1	0		3	2	20	2	0	0
14	22	5	1	1	1	3	1	0			0	3	2	2	21	2	0	0
15	32	1	1	3	2	3	2	2	0	0	2	2	2	2	26	2	0	0
16	22	1	1	2	2	3	2	0			0	2	2	2	38	2	0	0
17	25	2	1	2	3	6	2	0	0	0	0	2	2	2	14	2	0	0
18	37	2	1	2	3	6	2	1	1	1	1	2	2	2	15	2	0	0
19	21	1	1	1	3	3	2	0	0	0	0	3	2	2	29	2	0	0
20	25	1	1	1	2	3	2	1	1	1	1	3	2	2	38	2	0	0
21	19	1	4	2	3	1	1	1	0	0	1	3	2	2	11	2	0	0
22	30	1	1	2	2	3	2	0			0	2	2	2	23	2	0	0
23	22	1	1	1	3	3	1	0	0	0	0	3	2	2	26	2	0	0
24	25	1	1	3	3	5	2	0	0	0	0	3	2	2	30	2	0	0
25	35	1	1	2	3	2	1	2	0	0	2	3	2	2	36	2	0	0
26	35	1	1	2	3	1	1	3	0	0	3	2	2	2	35	2	0	0
27	18	1	1	2	2	1	1	0			0	1	2	2	37	2	0	0
28	38	1	1	2	3	1	1	4	2	2	4	3	2	2	36	2	1	0
29	35	1	1	2	3	3	1	3	0	0	3	3	2	2	30	2	0	0
30	17	1	1	2	2	3	2	0	0	0	0	3	2	2	20	2	0	0
31	27	1	1	2	3	2	1	1	0	0	1	2	2	2	31	2	0	0
32	20	5	1	3	2	2	1	1	0	0	1	2	2	2	19	2	0	0
33	32	2	1	2	2	6	1	1	0	0	1	2	2	2	13	2	0	0
34	28	1	1	3	3	2	1	4	0	1	2	2	2	2	33	2	0	0
35	27	5	1	2	2	5	1	2	0	0	2	2	2	2	22	2	0	0
36	26	5	1	2	2	3	2	0	0	0	2	2	2	2	38	2	0	0
37	23	5	1	1	3	3	2	0	0	0	0	2	2	2	33	2	0	0
38	34	1	1	2	3	1	1	4	0	0	3	2	2	2	38	2	0	0
39	23	5	1	2	3	6	2	1	0	0	0	2	2	2	23	2	0	0
40	30	1	1	2	3	3	1	1	0	0	1	2	2	2	10	2	1	0
41	18	5	1	1	3	5	1	1	0	0	1	2	1	2	17	2	0	0
42	22	5	1	3	2	1	2	1	0	0	1	2	2	2	7	2	0	0
43	21	1	1	3	3	3	1	3	0	0	1		2	2	12	2	0	0
44	30	5	1	2	3	6	1	0	1	1	0		2	1	13	2	1	0
45	37	4	1	2	1	1	1	8	0	2	3	2	2	2	29	2	0	0
46	27	1	1	3	2	2	1	3	0	1	2	2	2	2	35	2	0	0
47	26	1	1	3	2	5	1	1	0	0	0	2	2	2	18	2	0	0
48	36	1	1	2	2	1	1	5	0	0	4	2	2	1	23	2	0	0
49	30	3	1	2	3	6	1	3	0	2	0	2	2	2	18	2	0	0
50	29	1	1	2	2	1	1	3	0	0	3	2	2	2	16	2	0	0
51	30	1	2	2	2	3	2	5	1	2	2	3	1	2	17	2	0	0
52	34	1	1	3	2	3	1	2	0	0	2	2	2	2	40	2	0	0
53	31	2	1	2	2	6	1	1	0	0	2	3	2	2	41	2	0	0
54	28	2	1	2	1	5	1	1	0	0	1	3	2	2	41	2	0	0
55	35	1	1	3	1	2	1	2	0	0	2	3	2	2	20	2	0	0
56	26	1	1	2	3	3	1	1	0	0	1	3	2	2	12	2	0	0
57	26	1	1	2	2	3	1	2	0	1	1	3	2	2	20	2	0	0
58	37	1	2	2	2	2	1	3	0	1	2	3	2	2	16	2	0	0
59	30	1	1	2	3	3	2	3	0	0	3	3	2	2	27	2	0	0
60	23	1	1	1	3	5	2	0	0	0	0	2	2	2	23	2	0	0
61	23	4	2	2	3	5	2	0	0	0	0	3	2	2	17	2	0	0
62	18	5	1	1	3	3	2	1	0	0	0	3	2	2	14	2	0	0
63	35	1	1	2	3	2	1	3	0	0	4	2	2	2	38	2	0	0
64	38	5	1	3	3	1	2	3	0	0	3	2	2	2	40	2	0	0
65	22	5	1	2	3	6	2	0	0	0	0	3	2	2	39	2	0	0
66	20	1	2	1	3	3	1	1	1	1	0	3	2	2	40	2	0	0
67	27	1	1	1	2	3	2	1	0	0	1	2	2	2	8	2	0	0
68	32	1	1	1	1	3	2	2	0	0	2	3	2	2	19	2	0	0
69	23	1	1	1	2	2	2	2	0	0	2	3	2	2	19	2	0	0
70	24	1	1	1	1	3	1	1	0	0	1	2	2	2	36	2	0	0
71	29	1	1	2	3	1	2	1	1	1	1	2	2	2	39	2	0	0
72	29	1	1	2	2	3	1	2	1	0	1	2	2	2	5	2	0	0
73	32	1	1	1	1	3	1	2	0	0	2	3	2	2	36	2	1	0
74	28	1	1	1	2	3	1	3	2	2	1	2	2	2	21	2	0	0
75	21	1	1	1	3	3	2	1	0	0	2	3	2	2	18	2	0	0
76	22	5	1	2	3	5	2	0	0	0	0	3	2	2	28	2	0	0
77	33	1	1	2	3	3	2	3	1	1	3	2	2	1	25	2	0	0
78	27	1	2	1	3	5	2	1	0	0	1	3	2	2	36	2	0	0
79	35	1	1	2	3	3	1	2	0	0	2	2	2	2	22	2	1	0
80	22	5	1	2	2	3	2	1	0	0	1	3	2	2	40	2	0	0
81	39	3	1	2	1	5	1	5	0	1	4	2	2	2	23	2	0	0
82	29	1	1	2	2	3	1	1	0	0	1	3	2	1	22	2	0	0
83	17	4	1	1	2	1	1	1	0	1	0	3	2	2	33	2	0	0
84	22	1	2	2	2	3	2	2	0	0	2	3	2	2	15	2	0	0
85	27	1	2	3	3	2	1	2	0	1	2	2	2	1	19	2	0	0
86	25	1	1	3	3	3	1	2	0	1	1	3	1	2	10	2	0	0
87	25	1	1	1	2	1	2	1	1	1	1	3	2	2	27	2	0	0
88	24	5	1	1	1	5	1	1	1	1	0	2	2	2	19	2	0	0
89	21	5	2	1	3	3	1	2	0	0	2	3	1	2	27	2	0	0
90	32	1	1	2	3	3	2	3	0	1	2	3	2	2	13	2	0	0
91	21	5	1	1	3	5	1	2	0	0	0	2	2	2	36	2	0	0
92	33	5	2	2	2	3	1	2	0	0	1	2	2	2	39	2	0	0
93	33	1	1	3	3	1	1	3	0	0	2	2	2	2	33	2	0	0
94	39	1	1	2	3	5	1	4	0	0	3	2	2	2	31	2	0	0
95	32	1	1	3	1	3	2	4	0	0	3	2	2	2	31	2	1	0
96	26	1	1	2	1	3	1	2	0	0	2	3	2	2	12	2	0	0
97	37	5	1	2	3	4	1	3	0	1	2	2	2	2	24	2	0	0
98	23	5	1	2	2	3	1	1	0	0	1	3	1	2	12	2	0	0
99	28	1	1	2	3	1	1	3	0	0	3	3	2	2	37	2	0	0
100	31	1	1	1	3	3	2	2	0	0	2	3	2	2	30	2	1	0
101	27	5	1	2	3	6	1	3	0	0	3	2	2	2	32	2	0	0
102	29	1	2	2	2	2	2	2	1	1	2	3	2	2	29	2	1	0
103	35	1	1	1	2	2	2	2	0	0	2	3	2	2	35	2	0	0
104	36	1	1	1	1	3	1	4	0	0	4	2	2	2	22	2	0	0
105	28	1	1	1	3	3	1	1	0	0	1	2	2	2	32	2	0	0
106	18	5	1	2	3	2	1	0	0	0	0	3	2	2	29	2	0	0
107	34	1	1	2	2	3	1	2	1	1	2	3	2	2	21	2	1	0
108	32	1	1	2	3	5	2	4	2	1	2	3	2	2	27	2	1	0
109	20	1	1	1	1	3	1	0	0	0	0	3	1	2	33	2	0	0
110	35	4	1	2	2	2	2	4	0	1	3	2	2	2	34	2	1	0
111	39	1	2	2	2	3	2	2	0	0	0	2	2	1	24	2	0	0
112	28	1	1	3	3	2	1	1	0	0	1	2	2	2	17	2	0	0
113	33	1	1	2	3	1	1	3	0	0	3	3	1	2		2	0	0
114	22	5	1	1	3	5	1	0	0	0	0	2	2	2	18	2	1	0
115	26	1	1	2	2	5	2	1	0	0	1	2	2	2	29	2	0	0
116	41	1	1	1	2	3	1	3	0	2	1	3	2	2	36	2	0	0
117	21	5	1	1	2	5	1	0	0	0	0	3	2	2	38	2	1	0
118	25	5	2	1	3	3	2	1	1	1	0	3	2	2	31	2	0	0
119	28	1	1	2	2	3	2	1	0	1	0	3	2	2	14	2	0	0
120	20	1	1	1	3	3	1	1	0	0	1	2	2	2	16	2	0	0
121	21	1	1	1	3	3	2	1	0	0	1	3	2	2	32	2	0	0
122		4	1	2	1	3	1		0	0	0	3	2	2	26	2	1	0
123		4	1	2	1	3	1		0	0	0	3	2	2	28	2	1	0
124		4	1	2	1	3	2		0	0	0	3	2	2	29	2	1	0
125	31	3	1	2	3	6	1	1	0	0	1	2	2	2	32	2	0	0
126	40	3	1	2	3	6	2	2	0	0	2	2	2	2	34	2	0	0
127	31	1	1	3	2	2	2	3	0	0	3	3	2	2	23	2	0	0
128	39	1	1	2	3	1	1	4	0	0	4	2	2	2	30	2	0	0
129	32	5	1	2	3	5	1	3	0	1	2	3	2	2	18	2	0	0
130	36	1	1	1	2	3	1	4	0	0	4	2	2	2	29	2	1	0
131	34	1	1	2	2	3	1	3	0	0	2	2	2	1	37	2		0
132	24	4	1	2	3	3	1	2	0	0	1	2	2	2	11	2		0
133	29	1	2	2	1	5	2	3	0	0	2	2	2	2	16	2		0
134	29	1	1	2	2	6	1	1	0	0	1	2	2	2	38	2	0	0
135	33	1	1	2	2	5	2	3	0	0	3	2	2	2	36	2	0	0
136	42	1	1	3	3	3	1	3	0	0	4	2	2	2	29	2	0	0
137	28	1	1	3	3	3	1	1	0	0	1	3	2	2	20	2	0	0
138	36	1	1	2	3	3	2	2	0	1	1	2	2	2	12	2	0	0
139	20	1	1	1	3	3	1	0		1	0	2	2	2	19	2	1	0
140	14	4	2	1	1	1	1	4	2	1	1	2	2	2	13	2	1	0
141	20	5	1	1	3	5	1	0	0	0	0	2	2	2	36	2	0	0
142	35	1	1	2	1	3	1	2	0	0	2	2	2	2	21	2	0	0
143	28	5	1	3	2	3	1	4	0	2	2	2	1	2	26	2	0	0
144	26	2	1	2	2	5	1	1	0	0	1	2	2	2	18	2	0	0
145	22	1	1	1	3	3	1	2	0	1	1	3	2	2	11	2	0	0
146	25	5	1	2	3	3	1	1	0	0	1	3	2	2	32	2	0	0
147	25	1	1	1	3	3	1	0	0	0	0	3	2	2	18	2	0	0
148	21	1	1	1	1	5	1	1	0	0	0	2	2	1	24	2	0	0
149	26	1	2	2	2	3	1	2	0	0	2	3	2	2	33	2	0	0
150	29	1	1	2	1	1	1	5	1	2	2	2	1	2	4	2	0	0
151	36	3	1	2	3	6	1	4		2	1	2	2	2	33	2	0	0
153	40	2	1	2	3	6	1	3	1	0	2	2	2	2	24	1	0	0
154	38	1	1	2	2	3	1	6	0	1	5	2	2	2	33	2	0	0
156	22	1	1	3	3	3	1	1	0	0	1	2	2	2	21	2	0	0
157	34	1	1	2	2	5	2	5		2	3	2	2	2	25	2	0	0
158	20	1	1	3	2	5	2	0	0	0	0	2	2	2	16	2	0	0
160	25	5	1	2	3	6	2	1	0	0	0	2	2	2	7	2	0	0
161	32	2	1	2	3	6	1	4		2	1	2	2	2	10	2	0	0
162	31	2	2	2	2	6	1	3	0	1	1	2	2	2	16	2	0	0
164	28	2	1	2	2	6	1	5	0	4	0	2	2	2	20	2	0	0
165	18	1	1	2	2	3	1	1	0	0	0		2	2	33	2	0	0
166	28	1	1	1	1	3	1	2	0	0	1	2	2	2	16	2	0	0
167	34	2	1	2	3	6	1	2	0	1	0	2	2	2	17	2	0	0
169	26	1	1	1	1	3	1	1	0	0	0	3	2	2	35	2	1	0
170	30	3	1	2	2	6	1	1	0	0	0	2	2	2	19	2	0	0
171	38	1	1	2	2	2	1	4	2	0	4	2	2	2	38	2	1	0
172	19	1	1	2	3	1	1	0	0	0	0	3	2	2	22	2	0	0
173	24	2	1	2	2	6	1	1	0	0	0	3	2	2	23	2	0	0
174	25	4	1	2	2	5	2	0	0	0	0	3	2	2	30	2	0	0
175	25	1	1	2	3	5	2	2	0	0	2	2	2	2	14	2	0	0
176	36	1	1	2	2	2	1	6	0	0	4	2	2	2	41	2	1	0
177	21	5	1	2	2	5	1	0	0	0	0	3	2	2	38	2	0	0
178	23	1	1	3	3	5	1	0	0	1	0	3	2	2	12	2	0	0
179	26	1	1	2	3	2	2	3	0	0	3	2	2	2	24	2	0	0
180	23	1	1	3	2	1	3	3	0	1	1	2	2	2	39	2	0	0
181	33	1	1	2	1	5	1	1	0	0	0	2	2	2	24	2	0	0
182	37	4	1	2	1	2	2	6	0	0	6	3	2	2	29	2	1	0
183	32	1	1	2	3	1	2	6	0	0	6	2	2	2	22	2	0	0
184	28	2	1	2	3	6	2	1	0	0	1	2	2	2	30	2	0	0
185	15	5	1	1	1	3	2	0	0	0	0	3	2	2	20	2	0	0
186	24	1	1	2	2	3	2	1	0	0	1	2	2	2	19	2	0	0
187	21	1	1	2	2	1	1	1	1	0	0	2	2	2	19	2	0	0
188	30	5	1	2	2	3	1	2	0	0	2	2	1	2	39	2	0	0
189	17	1	1	1	3	2	2	0	0	0	0	3	2	2	19	2	0	0
190	26	1	1	2	3	5	2	2	0	0	2	3	2	2	21	2	0	0
191	34	1	1	2	3	5	1	2	1	1	2	3	2	2	30	2	0	0
192	24	1	1	2	2	2	2	2	0	0	1	3	2	2		2	0	0
193	27	1	1	2	2	6	2	3	0	1	1	2	2	2	27	2	0	0
194	20	5	1	1	1	5	2	0	0	0	0	3	2	2	6	2	0	0
195	23	5	1	1	2	3	2	0	0	0	0	2	2	2	40	2	0	0
196	37	1	1	2	3	5	2	4	0	0	4	3	2	2	23	2	1	0
197	27	1	1	1	3	3	1	2	0	2	2	2	2	2	38	2	0	0
198	35	1	1	2	3	2	2	2	0	0	2	3	2	2	22	2	0	0
199	29	1	2	2	1	5	1	2	0	0	2	2	2	2	20	2	0	0
200	21	4	1	2	3	2	1	1	2	2	1	2	2	2	38	2	0	0
201	32	5	2	2	2	1	2	3	0	0	3	2	2	2	36	2	1	0
202	34	5	1	2	2	3	2	3	2	2	1	3	2	2	37	2	0	0
203	34	1	1	2	2	1	2	3	0	0	3	3	2	2	21	2	1	0
204	24	4	1	1	2	5	2	0	0	0	0	2	2	2	32	2	0	0
206	38	1	1	2	2	3	1	4	0	0	4	3	2	2	30	2	1	0
207	36	1	1	2	1	3	1	3	0	0	3	3	2	2	29	2	0	0
208	24	2	1	1	1	5	1	0	0	0	0	3	2	2	31	2	1	0
209	28	1	1	1	2	3	1	1	0	1	0	3	2	2	17	2	1	0
210	23	1	1	2	2	3	1	1	0	0	1	3	2	2	20	2	0	0
211	41	1	1	2	3	3	1	3	0	0	3	3	2	1	11	2	1	0
212	37	1	1	2	2	3	1	6	1	2	3	3	2	2		2	0	0
213	30	2	1	2	3	6	1	1	0	0	1	2	2	2	21	2	0	0
214	26	3	1	2	2	6	1	1	0	0	1	2	2	2	12	2	1	0
215	24	1	1	2	3	3	2	1	0	0	1	3	2	2	30	2	0	0
216	26	5	1	2	2	5	1	1	1	1	1	3	2	2	30	2	0	0
217	34	1	1	2	2	1	1	3	0	0	3	2	2	2	20	2	0	0
218	26	1	1	2	2	2	1	2	0	0	1	3	2	2	19	2	1	0
219	25	1	1	1	3	3	1	1	0	0	1	3	2	2	17	2	1	0
220	29	5	1	2	3	5	1	3	0	0	3	3	2	1	40	2	0	0
221	22	1	1	1	3	3	2	1	0	0	1	3	2	2	24	2	0	0
222	23	5	1	1	3	5	1	0	0	0	0	3	2	2	39	2	0	0
223	26	1	1	1	3	2	1	2	0	0	2	3	2	2	31	2	1	0
224	35	1	1	2	3	3	1	4	2	2	4	3	1	2	35	2	0	0
225	28	1	1	2	3	2	1	2	0	0	2	2	2	2	40	2	0	0
226	28	5	1	2	2	2	1	1	0	0	1	2	2	2	20	2	0	0
227	30	5	2	2	2	1	2	1	0	0	1	3	2	2	31	2	1	0
228	36	1	1	1	3	3	1	2	0	0	2	2	2	2	11	2	0	0
229	25	1	1	1	2	2	2	1	1	1	0	3	2	2		2	0	0
230	32	1	1	2	1	3	1	2	0	1	1	3	2	2		2	0	0
231	34	1	1	2	2	1	2	2	0	0	2	3	2	2	15	2	0	0
232	22	5	1	2	2	2	1	3	0	1	2	2	2	2	21	2	0	0
233	20	5	2	2	2	2	2	2	2	2	0	3	2	2	37	2	0	0
234	27	1	1	1	3	5	2	1	0	0	1	3	2	2	19	2	0	0
235	24	1	1	2	2	3	1	2	0	0	2	3	2	2	16	2	0	0
236	18	1	1	1	1	2	2	0	0	0	0	3	1	2	32	2	0	0
237	31	1	1	2	2	3	2	2	0	0	3	3	1	1	40	2	0	0
238	24	1	1	2	2	2	1	4	0	1	3	3	2	2	32	2	0	0
239	37	1	1	1	3	3	2	5	1	1	3	3	1	2		2	1	0
240	33	3	1	2	2	6	2	2	0	0	2	2	2	2	31	2	1	0
241	34	2	1	2	2	6	2	2	0	0	2	2	2	2	26	2	0	0
242	32	1	1	2	3	3	1	1	0	0	1	3	2	2	24	2	0	0
243	32	2	1	2	1	6	2	3	2	1	2	2	2	2	23	2	0	0
244	37	2	1	2	3	6	1	3	0	0	3	2	2	2	38	2	0	0
245	32	1	1	2	2	3	2	1	0	0	1	3	2	2	36	2	0	0
247	28	2	1	2	2	3	2	1	0	0	1	3	2	2	29	2	1	0
248	34	1	1	2	2	1	2	4	1	1	4	3	2	2	24	2	0	0
249	29	1	1	2	3	3	1	4	1	2	1		3	2	32	2	0	0
250	41	1	1	2	2	2	1	5	0	2	3	3	1	2	37	2	0	0
251	28	2	1	2	1	6	2	0	0	0	0	2	2	2		2	0	0
252	24	1	1	2	2	5	2	0	0	0	0	2	2	2	13	2	0	0
253	24	1	1	2	3	3	1	3		1	2	2	2	2	24	2	0	0
254	42	2	1	2	3	6	1	2	0	0	2	2	2	2	34	2	0	0
256	30	1	1	1	2	3	1	0	0	0	0	2	2	2	21	2	0	0
257	32	1	1	2	2	5	2	2	1	0	1	2	2	2	28	2	0	0
258	26	1	1	3	3	5	2	1	0	0	1	2	2	2	32	2	0	0
259	28	1	2	2	3	5	2	0	0	0	0	2	2	2	34	2	0	0
260	30	1	2	2	3	5	1	2	0	1	1	2	2	2	20	2	0	0
261	28	2	1	2	3	6	1	2	0	2	0	2	2	2	38	2	0	0
262	35	1	1	2	2	1	2	3	0	0	3	2	2	2	16	2	0	0
263	35	2	1	2	3	5	2	2	0	0	2	2	2	2	24	2	0	0
264	28	3	1	2	2	6	2	0	0	0	0	2	2	2	8	2	0	0
265	28	1	1	2	3	3	1	3	1	0	3	3	2	2	24	2	0	0
266	20	1	1	1	2	1	1	2	0	0	2	3	1	2	24	2	0	0
267	27	1	1	2	1	3	2	1	0	0	1	2	2	2	28	2	0	0
268	30	1	1	2	3	5	2	2	0	0	2	2	2	2	39	2	0	0
269	29	4	2	2	3	3	1	0	0	0	0	2	1	2	27	2	0	0
270	33	1	1	3	2	3	1	3	0	0	3	2	2	2	28	2	0	0
271	30	1	1	2	3	1	2	4	0	0	4	2	2	2	24	2	0	0
272	30	1	1	2	2	3	1	1	0	1	0	2	1	2	20	2	0	0
273	22	5	1	2	1	3	1	1	0	0	1	2	2	2	29	2	0	0
274	26	2	1	3	3	5	1	0	0	0	0	2	2	2	28	2	0	0
275	21	1	1	3	2	3	2	0			0	2	2	2	24	2	0	0
276	22	5	1	3	2	5	2	0	0	0	0	3	2	2	41	2	0	0
277	39	4	1	2	3	3	2	4			4	2	2	2	32	2	0	0
278	39	1	1	2	3	3	2	4	0	0	4	2	2	2	28	2	0	0
279	26	1	1	2	2	3	2	1	0	0	1	2	2	2	38	2	0	0
280	22	1	1	1	3	3	1	1	0	1	0	2	2	2	26	2	0	0
281	36	1	1	2	2	3	1	0	0	0	0		2	2	38	2	0	0
282	28	1	1	3	2	2	2	5	2	0	3	2	1	2	23	2	0	0
283	33	1	1	3	3	3	2	2	0	0	2	2	2	2	4	2	0	0
284	28	1	1	2	1	5	2	1	0	0	1	3	2	2	38	2	0	0
285	33	5	1	2	2	3	1	1	0	0	1	3	2	2	28	2	0	0
286	18	5	1	1	2	3	1	1	0	0	1	2	1	2	38	2	0	0
287	23	5	1	1	2	5	1	3	1	2	0	2	2	2	24	2	0	0
288	36	4	1	2	2	3	2	1	1	1	8	2	2	2	27	2	0	0
289	20	5	1	2	1	2	1	1	0	0	1	2	2	2	32	2	0	0
290	27	5	1	2	2	2	2	2	1	0	1	2	2	2	19	2	0	0
291	24	1	1	2	1	3	1	2	0	1	1		2	2	37	2	0	0
292	31	1	1	3	3	3	1	4	1	0	3	2	1	2	40	2	0	0
293	30	4	1	3	2	3	1	0	0	0	0	2	2	2	36	2	0	0
294	25	4	1	2	3	1	1	2	0	1	0	2	2	2	38	2	0	0
295	19	5	1	1	3	3	2	0	0	0	0	2	2	2	24	2	0	0
296	32	1	1	2	3	3	2	2	1	0	1	2	2	2	36	2	0	0
297	22	5	1	1	3	6	2	0	0	0	0	2	2	2	34	2	0	0
298	33	5	1	2	1	3	2	4	0	1	3	2	2	2	28	2	0	0
299	26	1	1	3	3	3	2	3	2	0	1	2	2	2	36	2	0	0
300	20	1	1	3	1	3	1	0	0	0	0	2	2	2	17	2	0	0
301	22	1	1	3	3	3	1	1	0	0	1	2	2	2	13	2	0	0
302	35	2	1	2	3	5	2	3	0	0	3	2	2	2	36	2	0	0
303	24	5	1	3	2	3	1	1	0	0	1	2	2	2	28	2	0	0
304	28	1	1	2	1	1	2	2	0	0	2	2	2	2	28	2	0	0
305	33	4	1	2	3	3	2	6	0	0	6	2	2	2	13	2	0	0
306	20	5	1	3	3	3	2	1	0	1	0	3	2	2	19	2	0	0
307	27	2	1	2	3	6	2	1	0	0	1	2	2	2	36	2	0	0
308	29	1	1	3	2	2	2	4	0	0	4	2	2	2	36	2	0	0
309	22	2	1	3	2	5	1	1	0	0	1	2	2	2	23	2	0	0
310	24	5	1	3	2	3	1	1	0	0	1	2	2	2	39	2	0	0
311	20	5	1	2	3	2	2	0	0	0	0	2	1	2	23	2	0	0
312	30	1	1	2	2	6	1	2	2	0	0	2	2	2	19	2	0	0
313	29	1	1	2	1	3	1	2	0	0	2	3	2	2	23	2	0	0
314	22	1	1	2	3	2	1	0	0	0	0	2	2	2	28	2	0	0
315	25	4	1	2	3	3	1	2	0	1	1	2	2	2	26	2	0	0
316	23	4	1	3	3	3	2	2	0	0	2	2	2	2	25	2	0	0
317	33	1	1	2	2	1	1	3	0	1	4	3	2	2	12	2	0	0
318	28	1	1	1	3	2	1	4	0	1	4	3	2	2		2	0	0
319	35	1	1	2	2	2	1	4	1	1	3	3	2	2	15	2	0	0
320	28	2	1	2	1	6	1	1	0	0	1	3	2	2	32	2	0	0
321	16	5	1	1	3	2	1	0	0	0	0	3	1	2	28	2	0	0
322	42	1	1	2	3	3	1	6	0	0	6	3	2	2	37	2	0	0
323	33	3	1	2	3	6	1	0	0	0	0	2	2	2	32	2	0	0
324	26	5	1	1	2	1	1	0	0	0	0	3	2	2	19	2	0	0
325	28	5	1	2	3	1	2	2	0	0	2	3	2	2	25	2	0	0
326	26	5	1	1	2	5	1	0	0	0	0	3	2	2	35	2	0	0
327	22	5	1	2	2	5	1	0	0	0	0	3	2	2	17	2	0	0
328	19	5	2	2	3	3	1	2	1	1	1	3	2	2	29	2	0	0
329	24	1	1	1	1	3	2	2	0	0	1	2	2	2	17	2	0	0
330	24	1	2	2	3	3	2	1	0	0	1	2	2	2	24	2	0	0
331	28	1	1	2	3	1	2	2	0	0	3	3	2	2	26	1	0	0
332	35	1	1	1	3	1	1	1	0	0	1	3	2	2	13	2	0	0
333	23	5	1	1	3	5	1	0	0	0	0	3	2	2	32	2	0	0
334	27	1	1	3	3	2	1	3	0	0	3	3	2	2	40	2	1	0
335	29	1	1	2	2	3	1	1	1	1	0	3	2	2	38	2	0	0
336	28	1	1	3	3	1	1	2	0	0	2	3	2	2	23	2	0	0
337	17	5	2	2	3	1	1	0	0	0	0	3	2	2	28	2	0	0
338	41	5	1	2	2	3	1	6	0	1	5	3	2	2	32	2	1	0
339	25	5	1	3	2	3	1	0	0	0	0	2	2	2	27	2	0	0
340	20	4	1	3	2	3	1	1	1	0	0	2	2	2	19	2	0	0
341	30	1	1	2	2	3	1	3	0	1	2	3	1	1	27	2	0	0
342	23	1	1	3	2	5	1	0	0	0	0	2	2	2	28	2	0	0
343	16	5	1	1	3	3	1	0	0	0	0	2	2	2	21	2	0	0
344	32	3	1	2	3	6	1	2	0	0	2	2	2	2	14	1	0	0
345	18	5	1	1	2	3	1	0	0	0	0	2	2	2	18	2	0	0
346	23	1	1	3	1	3	1	2	0	1	1	2	2	2	22	2	0	0
347	31	1	1	2	3	3	1	2	0	0	2	2	2	2	38	2	0	0
348	31	1	1	3	3	6	1	3	0	2	0	2	2	2	33	1	0	0
349	31	4	1	2	2	3	1	3	0	0	3	2	2	2	27	2	0	0
350	36	4	1	2	3	1	1	3	0	0	3	2	2	2	10	2	0	0
351	38	1	1	2	2	3	1	5	0	0	5	2	2	2	24	1	0	0
352	28	1	1	2	3	3	2	2	0	1	1	2	2	2	39	2	0	0
353	27	1	1	2	3	5	1	2	0	0	1		3	2	31	1	0	0
354	37	1	1	2	3	3	1	6	0	1	5	2	2	2	30	2	0	0
355	33	5	1	2	2	6	1	3	0	0	3	2	2	2	36	1	0	0
356	32	1	1	2	2	3	1	3	0	0	3	2	2	2	34	1	0	0
357	25	1	1	2	2	5	1	1	0	0	1	2	2	2	15	1	0	0
358	26	4	1	3	2	3	1	2	0	0	2	2	2	2	15	2	0	0
359	20	4	1	3	3	2	1	2	0	0	2	2	2	2	38	2	0	0
360	23	2	2	2	3	6	2	1	0	0	0	2	2	2	30	2	0	0
361	22	5	1	2	2	5	2	2	0	2	0	2	2	2	39	2	0	0
362	35	1	1	2	3	3	1	3	0	0	3	2	2	2	11	2	0	0
363	29	1	1	2	2	3	1	2	0	0	2	2	2	2	28	2	0	0
364	32	1	1	3	1	3	2	2	0	0	2	3	2	2	24	2	0	0
365	32	1	1	3	3	3	2	2	0	0	2	3	2	2	28	2	0	0
366	31	1	1	2	1	3	1	4	1	0	3	2	2	2	36	2	1	0
367	29	1	2	1	3	5	1	1	0	0	1	2	2	2	12	2	0	0
368	24	1	1	2	2	3	1	2	0	0	2	2	2	2	17	2	0	0
369	32	4	1	3	2	3	1	5	1	0	3	2	1	2	26	2	0	0
370	30	2	1	1	3	6	2	2	2	0	0	2	1	2	22	1	0	0
371	24	4	1	3	1	2	1	3	0	1	2	2	1	2	36	2	0	0
373	23	4	1	3	1	3	2	0	0	0	0	2	2	2	36	1	0	0
374	21	4	1	1	3	3	1	2	0	0	2	2	2	2	34	2	0	0
375	29	1	1	3	2	1	1	3	0	1	2	2	2	2	32	2	0	0
376		4	1	2	1	3	1		0	0	0	3	2	2	25	2	1	0
377		4	1	2	1	3	1		0	0	0	3	2	2	31	2	1	0
378	42	1	1	2	3	3	1	4	0	0	4	2	1	2	19	2	1	0
379	29	1	1	2	2	3	1	3	0	1	2	2	2	2	24	2	0	0
380	22	1	1	1	3	3	1	1	0	0	1	2	2	2	13	2	0	0
381	36	1	1	2	2	3	1	3	0	0	3	2	2	2	36	2	1	0
382	34	1	1	3	3	1	2	4	0	1	4	3	2	2	23	2	0	0
383	32	1	1	2	3	3	1	1	0	0	1	2	2	2	17	2	1	0
384	24	1	1	1	3	3	1	0	0	0	0	2	2	2	31	2	0	0
385	30	1	1	3	2	6	1	2	0	0	2	2	2	2	32	2	0	0
386	25	2	1	2	3	5	1	1	0	0	1	2	2	2	19	2	1	0
387	27	1	1	3	3	5	1	3	0	1	2	2	2	2	5	2	0	0
388	23	3	1	2	3	6	1	2	0	2	0	3	2	2	35	2	0	0
389	28	1	1	2	3	3	1	2	0	0	2	2	2	2	19	2	0	0
390	26	1	1	2	2	3	1	2	0	0	2	2	2	2	18	2	0	0
391	35	1	1	2	2	1	2	6	0	3	3	2	2	1	20	2	0	0
392	30	1	2	2	2	3	1	2	0	0	2	2	2	2	33	2	0	0
393	15	5	1	1	1	2	2	0	0	0	0	2	2	2	35	2	0	0
394	22	2	1	3	2	6	1	0	0	0	0	2	2	2	15	2	1	0
395	26	5	1	2	3	6	1	1	0	0	1	2	2	2	22	2	0	0
396	36	1	1	2	3	6	2	2	0	0	2	2	2	2	30	2	0	0
397	28	1	1	2	2	2	1	3	1	0	2	3	2	2		2	0	0
398	15	5	1	1	2	2	1	0	0	0	0	2	2	2	31	2	0	0
399	25	3	1	1	3	6	1	0	0	0	0	2	2	2	19	2	0	0
400	24	5	1	1	1	5	1	1	0	0	1	3	2	2	36	2	0	0
401	20	1	1	2	2	2	1	2	0	0	1	3	2	2	21	2	0	0
402	26	1	1	1	3	3	1	1	0	0	1	3	2	2	31	2	0	0
403	20	1	1	3	3	2	1	1	0	0	1	3	1	2	28	2	0	0
404	28	1	1	2	2	3	1	1	0	0	1	2	2	2	28	2	0	0
405	29	1	1	1	3	5	1	2	0	0	2	2	2		26	2	0
406	30	1	1	1	3	5	1	2	0	0	2	3	2		32	2	0
407	34	1	1	2	2	1	1	5	1	1	5	3	2		13	2	0

## Sheet: Positive women data
study code	gestation	jaundice prenancy/delivery?	term?	baby wt	complication?	typecomp	jaundice baby?	admission?	ast(5-34)	alt (10-50)	ggt (9-36)	alb (34-50)	ind. bil (1.7-17)	d. bil (0-10.3)
4	12	0	1	2.6	0		1	0	23	45	12	35	10	6
28	36								10.6	17	27.5	32.5	0.98	4.41
40	10	0	1	3	0		0		14.3	39	13.9	40.6	2.84	1.53
44	13	0	1	2.8	0		1	0	7.1	32	21	35	12.18	14.28
73	36	0	1	3.1	0		0		14.5	18	18.6	40.54	2.5	2.5
79	22	0	1	2.7	0		0		11.8	38	19.2	40.96	2.5	1.52
95	31	0	1	3.2	0		0		7.4	39	19.9	43.02	4.6	12.29
100	30	0	1	2.5	0		0		39.8	13	12	38.53	3.3	4.21
102	29	0	1	2.6	0		0		50.1	16	22.3	41.97	0.9	5.59
107	21	0	1	3	0		1	0	25.6	49	15.1	41.33	2.4	5.6
108	27	0	1	3.4	0		0		32.1	14	17.2	43.82	9.5	2.01
110	34	0	1	3.5	0		0		13.9	22	9.55	39.95	2.1	1
114	18	0	1	2.5	0		1	0	12.2	42	10.9	37.7	3.35	6.09
117	38	0	1		0		1	0	40.5	15	11.4	36.3	3.65	8.95
122	26								13.1	13	9.9	38	3.43	0.92
123	28	0	1	2.5	0		0		15.1	42	5.9	35.8	0.95	1.73
124	29	0	1	3.6	0		0		18.2	18	11	38.1	1.84	1.81
130	29	0	1	3.9	0		0		71.9	17	17.1	41.17	6.1	2.27
139	19	0	1	2.8	0		0		50.6	35	13.9	40.29	3.5	3.5
140	13								9.7	18	12	38.91	2.5	1.41
169	35	0	1	3.5	0		1	0	11.6	34	10.2	37.7	5.16	5.16
171	38	0	1	4	1	pph	0		17	35	16.7	39	3.5	1.92
176	41	0	1	2.9	0		0		15.9	50	13.5	42.66	5.9	0.61
182	29	0	1	2.5	0		1	0	18.1	29	21	39.1	2.2	2.8
196	23	0	1	2.6	0		0		19.6	15	18.2	43.09	5.5	4.68
201	36	0	1	2.8	0		0		21.6	16	29.6	35.6	1.52	2.83
203	21	0	1	2.7	0		0		12.4	15	9.6	32.6	0.98	3.56
206	30	0	1	4.2	0		0		111.4	32	7.1	31.5	3.91	6.15
208	31	0	1	3.2	0		0		17.3	15	25.2	38.1	4.1	7.06
209	17								16.6	18	7.6	31	7.2	2.71
211	11	0	1	3.1	0		0		12.2	36	17	39.1	3.24	0
214	12	0	1	3.4	0		0		10.5	28	8.3	34.6	7.85	7.85
218	19	0	1	3.6	0		0		11.5	44	13	39.1	0.97	4.16
219	17	0	1	3.4	0		0		40.1	18	17.5	46.41	2.8	4.75
223	31	0	1	3.3	0		0		14.7	34	5.3	39.8	0.78	2.08
227	31	0	1	3.1	1	pph	1	0	14.7	47	17.3	37.2	2.39	7.68
239		0	1	2.5	0		0		57.9	17	17	34.6	1.1	3.36
240	31								45.6	17	14.9	39.6	1.2	5.36
247	29	0	1	2.9	0		0		10.1	20	11.9	42.8	5.23	0
334	40	0	1	2.7	0		1	0	14.2	15	8.8	30.4	2	5.25
338	32	0	1	3.4	0		0		56.2	23	38.8	40.63	0.95	2.75
366	36	0	1	3.7	0		0		13.2	41	18.8	40.2	1.91	2.22
376	25	0	1	3.1	0		0		14	25	25.2	41.5	3.48	2.94
377	31	0	1	2.8	0		1	0	16.3	17	24.3	37.4	0.85	5
378	19	0	1	3.1	0		0		12.9	15	18.2	39.6	3.13	0.91
381	36								12.7	17	8.1	37.5	0.93	3.02
383	17	0	1	3.4	0		0		20.1	42	27.8	41	3.2	2.9
386	19								11.7	44	16.7	38.3	4.21	0.66
394	15	0	1	3.5	0		0		11.1	27	24.9	36.9	1.87	1.92
